# Supplementary material for: Robust Self-Supported SnO2-Mn2O3@CC Electrode for Efficient Electrochemical Degradation of Cationic Blue X-GRRL Dye
Source: Molecules. 2023 May 8;28(9):3957. doi: 10.3390/molecules28093957 (PMC10180115; doi:10.3390/molecules28093957)
Supplement: Supplementary file 1 [file molecules-28-03957-s001.zip]

Archive with 1 entries (1 files):
- molecules-2342658-supplementary.pdf
